# Supplementary material for: Thioredoxin System Protein Expression in Carcinomas of the Pancreas, Distal Bile Duct, and Ampulla in the United Kingdom
Source: Diseases. 2024 Sep 24;12(10):227. doi: 10.3390/diseases12100227 (PMC11507029; doi:10.3390/diseases12100227)
Supplement: Supplementary file 1 [file diseases-12-00227-s001.zip]

Archive with 1 entries (1 files):
- diseases-3172371-supplementary.pdf
